# Supplementary material for: Live Cell Detection of Poly(ADP-Ribose) for Use in Genetic and Genotoxic Compound Screens
Source: Cancers (Basel). 2022 Jul 28;14(15):3676. doi: 10.3390/cancers14153676 (PMC9367489; doi:10.3390/cancers14153676)
Supplement: Supplementary file 1 [file cancers-14-03676-s001.zip]

Archive with 1 entries (1 files):
- cancers-1799612-supplementary.pdf
